# Supplementary material for: Monohydrazone Based G-Quadruplex Selective Ligands Induce DNA Damage and Genome Instability in Human Cancer Cells
Source: J Med Chem. 2020 Mar 6;63(6):3090–103. doi: 10.1021/acs.jmedchem.9b01866 (PMC7997572; doi:10.1021/acs.jmedchem.9b01866)
Supplement: Supplementary file 2 — jm9b01866_si_002.csv [file jm9b01866_si_002.csv]

Compound	SMILE	IC50 (?M) - U2OS cells - 1 h treatment	IC50 (?M) - U2OS cells - 24 h treatment	IC50 (?M) - Hela cells - 1 h treatment	IC50 (?M) - Hela cells - 24 h treatment
1	NC1=NC2=NC(C3=CC=CC=C3)=C(/C=N/NC(N)=N)N2C=C1	> 100	>50	> 100	> 50
2	NC1=NC2=NC(C3=CC=CC=C3)=C(/C=N/NC4=NCCN4)N2C=C1
3	CC1=C(OC)C=C2C(NC(Cl)=C2/C=N/NC(N)=N)=C1
4	CC1=C(OC)C=C2C(N(C)C(Cl)=C2/C=N/NC(N)=N)=C1
5	ClC1=C(/C=N/NC(N)=N)C2=CC=CC=C2N1C/C=C/C3=CC=CC=C3
6	CC1=C(OC)C=C2C(NC=C2/C=N/NC(N)=N)=C1
7	NC(N/N=C/C1=CN(CC2=CC=CC=C2)C3=CC=CC=C31)=N
8	NC(N/N=C/C1=CN(C/C=C/C2=CC=CC=C2)C3=CC=CC=C31)=N
9	O=C1NC2=C(C=CC3=C2C=CC=C3)/C1=C\C4=CC=CC(/C=N/NC(N)=N)=C4
10	O=C1NC2=C(C=CC3=C2C=CC=C3)/C1=C\C4=CC=CC(/C=N/NC5=NCCN5)=C4
11	O=C1NC2=C(C=C(Cl)C=C2)/C1=C\C3=CC=CC(/C=N/NC(N)=N)=C3
12	O=C1NC2=C(C=C(Cl)C=C2)/C1=C\C3=CC=CC(/C=N/NC4=NCCN4)=C3
13	O=C1NC2=C(C=C(O)C(C)=C2)/C1=C\C3=CC=CC(/C=N/NC(N)=N)=C3
14	O=C1NC2=C(C=C(O)C(C)=C2)/C1=C\C3=CC=CC(/C=N/NC4=NCCN4)=C3
15	OC1=C(/C=N/NC(N)=N)C=C(C(C)(C)C)C=C1/C=C2C(C=CC3=C4C=CC=C3)=C4NC\2=O	12.51 ± 1.12	2.06 ± 1.23	3.94 ± 1.17	0.75 ± 1.19
